# Supplementary material for: Comparative Epidemiological Assessment of Monkeypox Infections on a Global and Continental Scale Using Logistic and Gompertz Mathematical Models
Source: Vaccines (Basel). 2023 Nov 27;11(12):1765. doi: 10.3390/vaccines11121765 (PMC10747842; doi:10.3390/vaccines11121765)
Supplement: Supplementary file 1 [file vaccines-11-01765-s001.zip]

Archive with 1 entries (1 files):
- vaccines-2686226-supplementary.xlsx
