# Supplementary material for: Comparative Epidemiological Assessment of Monkeypox Infections on a Global and Continental Scale Using Logistic and Gompertz Mathematical Models
Source: Vaccines (Basel). 2023 Nov 27;11(12):1765. doi: 10.3390/vaccines11121765 (PMC10747842; doi:10.3390/vaccines11121765)
Supplement: Supplementary file 1 [file vaccines-11-01765-s001.zip › vaccines-2686226-supplementary.xlsx]

## Sheet: World
date	total_cases
2022-05-01	27
2022-05-02	27
2022-05-03	27
2022-05-04	27
2022-05-05	27
2022-05-06	27
2022-05-07	28
2022-05-08	28
2022-05-09	28
2022-05-10	28
2022-05-11	28
2022-05-12	28
2022-05-13	32
2022-05-14	34
2022-05-15	34
2022-05-16	39
2022-05-17	42
2022-05-18	47
2022-05-19	65
2022-05-20	122
2022-05-21	148
2022-05-22	169
2022-05-23	204
2022-05-24	232
2022-05-25	279
2022-05-26	330
2022-05-27	355
2022-05-28	355
2022-05-29	356
2022-05-30	512
2022-05-31	570
2022-06-01	651
2022-06-02	742
2022-06-03	925
2022-06-04	967
2022-06-05	971
2022-06-06	1064
2022-06-07	1119
2022-06-08	1231
2022-06-09	1302
2022-06-10	1499
2022-06-11	1510
2022-06-12	1519
2022-06-13	1716
2022-06-14	1881
2022-06-15	2080
2022-06-16	2218
2022-06-17	2685
2022-06-18	2707
2022-06-19	2729
2022-06-20	3061
2022-06-21	3278
2022-06-22	3439
2022-06-23	3789
2022-06-24	4239
2022-06-25	4305
2022-06-26	4333
2022-06-27	4519
2022-06-28	5031
2022-06-29	5218
2022-06-30	5655
2022-07-01	5931
2022-07-02	6028
2022-07-03	6047
2022-07-04	6230
2022-07-05	7082
2022-07-06	7559
2022-07-07	7856
2022-07-08	7972
2022-07-09	8146
2022-07-10	9291
2022-07-11	9489
2022-07-12	10003
2022-07-13	10688
2022-07-14	11014
2022-07-15	11478
2022-07-16	11953
2022-07-17	12029
2022-07-18	12721
2022-07-19	13868
2022-07-20	14507
2022-07-21	15307
2022-07-22	16006
2022-07-23	16358
2022-07-24	16374
2022-07-25	16763
2022-07-26	18044
2022-07-27	19143
2022-07-28	19655
2022-07-29	21259
2022-07-30	21597
2022-07-31	21600
2022-08-01	22618
2022-08-02	24203
2022-08-03	25050
2022-08-04	26000
2022-08-05	26534
2022-08-06	27342
2022-08-07	27791
2022-08-08	28568
2022-08-09	29828
2022-08-10	31630
2022-08-11	32729
2022-08-12	34158
2022-08-13	34757
2022-08-14	35367
2022-08-15	35664
2022-08-16	36487
2022-08-17	37798
2022-08-18	39181
2022-08-19	40459
2022-08-20	41294
2022-08-21	41315
2022-08-22	41781
2022-08-23	42902
2022-08-24	44560
2022-08-25	45409
2022-08-26	46998
2022-08-27	47824
2022-08-28	48089
2022-08-29	48136
2022-08-30	49013
2022-08-31	50566
2022-09-01	51226
2022-09-02	52104
2022-09-03	52807
2022-09-04	53085
2022-09-05	53086
2022-09-06	54267
2022-09-07	54909
2022-09-08	56252
2022-09-09	57093
2022-09-10	57378
2022-09-11	57930
2022-09-12	57993
2022-09-13	58350
2022-09-14	59208
2022-09-15	60412
2022-09-16	61089
2022-09-17	61783
2022-09-18	61943
2022-09-19	62108
2022-09-20	62664
2022-09-21	64366
2022-09-22	64699
2022-09-23	65136
2022-09-24	65578
2022-09-25	65696
2022-09-26	65824
2022-09-27	66694
2022-09-28	67648
2022-09-29	68015
2022-09-30	68372
2022-10-01	68557
2022-10-02	68624
2022-10-03	68633
2022-10-04	69097
2022-10-05	70760
2022-10-06	71003
2022-10-07	71275
2022-10-08	71347
2022-10-09	71418
2022-10-10	71438
2022-10-11	71496
2022-10-12	72368
2022-10-13	72974
2022-10-14	73151
2022-10-15	73481
2022-10-16	73515
2022-10-17	73539
2022-10-18	73602
2022-10-19	74879
2022-10-20	75052
2022-10-21	75192
2022-10-22	75528
2022-10-23	75712
2022-10-24	75724
2022-10-25	75861
2022-10-26	76517
2022-10-27	76617
2022-10-28	76858
2022-10-29	77001
2022-10-30	77022
2022-10-31	77042
2022-11-01	77193
2022-11-02	77677
2022-11-03	77980
2022-11-04	78215
2022-11-05	78368
2022-11-06	78368
2022-11-07	78378
2022-11-08	78663
2022-11-09	78975
2022-11-10	79218
2022-11-11	79401
2022-11-12	79424
2022-11-13	79498
2022-11-14	79498
2022-11-15	79711
2022-11-16	80083
2022-11-17	80292
2022-11-18	80352
2022-11-19	80555
2022-11-20	80614
2022-11-21	80614
2022-11-22	80740
2022-11-23	80953
2022-11-24	81189
2022-11-25	81262
2022-11-26	81268
2022-11-27	81268
2022-11-28	81268
2022-11-29	81481
2022-11-30	81738
2022-12-01	81768
2022-12-02	81941
2022-12-03	82260
2022-12-04	82273
2022-12-05	82273
2022-12-06	82300
2022-12-07	82386
2022-12-08	82694
2022-12-09	82802
2022-12-10	82829
2022-12-11	82829
2022-12-12	82833
2022-12-13	82905
2022-12-14	83001
2022-12-15	83033
2022-12-16	83071
2022-12-17	83106
2022-12-18	83111
2022-12-19	83111
2022-12-20	83248
2022-12-21	83412
2022-12-22	83444
2022-12-23	83511
2022-12-24	83581
2022-12-25	83581
2022-12-26	83581
2022-12-27	83604
2022-12-28	83762
2022-12-29	83895
2022-12-30	83960
2022-12-31	84102
2023-01-01	84105
2023-01-02	84109
2023-01-03	84184
2023-01-04	84222
2023-01-05	84347
2023-01-06	84451
2023-01-07	84474
2023-01-08	84490
2023-01-09	84490
2023-01-10	84544
2023-01-11	84612
2023-01-12	84687
2023-01-13	84780
2023-01-14	84792
2023-01-15	84792
2023-01-16	84792
2023-01-17	84875
2023-01-18	84954
2023-01-19	84987
2023-01-20	85049
2023-01-21	85135
2023-01-22	85137
2023-01-23	85137
2023-01-24	85188
2023-01-25	85210
2023-01-26	85372
2023-01-27	85430
2023-01-28	85453
2023-01-29	85479
2023-01-30	85479
2023-01-31	85522
2023-02-01	85577
2023-02-02	85578
2023-02-03	85620
2023-02-04	85656
2023-02-05	85656
2023-02-06	85656
2023-02-07	85677
2023-02-08	85731
2023-02-09	85792
2023-02-10	85813
2023-02-11	85893
2023-02-12	85903
2023-02-13	85903
2023-02-14	85924
2023-02-15	85946
2023-02-16	85950
2023-02-17	86054
2023-02-18	86056
2023-02-19	86056
2023-02-20	86056
2023-02-21	86061
2023-02-22	86090
2023-02-23	86161
2023-02-24	86174
2023-02-25	86212
2023-02-26	86212
2023-02-27	86212
2023-02-28	86270
2023-03-01	86295
2023-03-02	86295
2023-03-03	86336
2023-03-04	86367
2023-03-05	86386
2023-03-06	86386
2023-03-07	86403
2023-03-08	86421
2023-03-09	86423
2023-03-10	86491
2023-03-11	86525
2023-03-12	86525
2023-03-13	86526
2023-03-14	86549
2023-03-15	86579
2023-03-16	86590
2023-03-17	86607
2023-03-18	86634
2023-03-19	86635
2023-03-20	86648
2023-03-21	86652
2023-03-22	86664
2023-03-23	86681
2023-03-24	86691
2023-03-25	86724
2023-03-26	86744
2023-03-27	86744
2023-03-28	86751
2023-03-29	86786
2023-03-30	86789
2023-03-31	86809
2023-04-01	86848
2023-04-02	86848
2023-04-03	86851
2023-04-04	86888
2023-04-05	86897
2023-04-06	86918
2023-04-07	86994
2023-04-08	86998
2023-04-09	86998
2023-04-10	86998
2023-04-11	87022
2023-04-12	87079
2023-04-13	87079
2023-04-14	87131
2023-04-15	87143
2023-04-16	87145
2023-04-17	87147
2023-04-18	87170
2023-04-19	87173
2023-04-20	87182
2023-04-21	87197
2023-04-22	87207
2023-04-23	87210
2023-04-24	87229
2023-04-25	87229
2023-04-26	87243
2023-04-27	87244
2023-04-28	87250
2023-04-29	87250
2023-04-30	87274

## Sheet: Europe
date	total_cases
2022-05-07	1
2022-05-08	1
2022-05-09	1
2022-05-10	1
2022-05-11	1
2022-05-12	1
2022-05-13	1
2022-05-14	3
2022-05-15	3
2022-05-16	8
2022-05-17	11
2022-05-18	16
2022-05-19	34
2022-05-20	77
2022-05-21	102
2022-05-22	123
2022-05-23	158
2022-05-24	182
2022-05-25	229
2022-05-26	280
2022-05-27	305
2022-05-28	305
2022-05-29	306
2022-05-30	461
2022-05-31	519
2022-06-01	600
2022-06-02	685
2022-06-03	769
2022-06-04	789
2022-06-05	789
2022-06-06	881
2022-06-07	936
2022-06-08	1031
2022-06-09	1077
2022-06-10	1244
2022-06-11	1244
2022-06-12	1252
2022-06-13	1445
2022-06-14	1595
2022-06-15	1746
2022-06-16	1869
2022-06-17	2213
2022-06-18	2213
2022-06-19	2213
2022-06-20	2539
2022-06-21	2753
2022-06-22	2906
2022-06-23	3189
2022-06-24	3567
2022-06-25	3611
2022-06-26	3611
2022-06-27	3779
2022-06-28	4280
2022-06-29	4376
2022-06-30	4727
2022-07-01	4914
2022-07-02	4938
2022-07-03	4938
2022-07-04	5104
2022-07-05	5862
2022-07-06	6274
2022-07-07	6434
2022-07-08	6434
2022-07-09	6434
2022-07-10	7574
2022-07-11	7742
2022-07-12	8162
2022-07-13	8642
2022-07-14	8867
2022-07-15	9078
2022-07-16	9078
2022-07-17	9078
2022-07-18	9748
2022-07-19	10500
2022-07-20	10900
2022-07-21	11534
2022-07-22	11758
2022-07-23	11758
2022-07-24	11758
2022-07-25	12134
2022-07-26	12920
2022-07-27	13351
2022-07-28	13733
2022-07-29	13923
2022-07-30	13923
2022-07-31	13924
2022-08-01	14910
2022-08-02	15778
2022-08-03	15809
2022-08-04	16136
2022-08-05	16333
2022-08-06	16333
2022-08-07	16333
2022-08-08	17103
2022-08-09	17729
2022-08-10	17832
2022-08-11	18147
2022-08-12	18446
2022-08-13	18446
2022-08-14	19040
2022-08-15	19040
2022-08-16	19236
2022-08-17	19473
2022-08-18	19689
2022-08-19	19989
2022-08-20	19989
2022-08-21	19989
2022-08-22	20439
2022-08-23	20880
2022-08-24	20913
2022-08-25	21026
2022-08-26	21847
2022-08-27	21847
2022-08-28	21847
2022-08-29	21872
2022-08-30	22124
2022-08-31	22337
2022-09-01	22399
2022-09-02	22399
2022-09-03	22399
2022-09-04	22677
2022-09-05	22677
2022-09-06	22950
2022-09-07	23038
2022-09-08	23088
2022-09-09	23088
2022-09-10	23088
2022-09-11	23378
2022-09-12	23378
2022-09-13	23586
2022-09-14	23643
2022-09-15	23670
2022-09-16	23784
2022-09-17	23784
2022-09-18	23784
2022-09-19	23886
2022-09-20	23999
2022-09-21	24103
2022-09-22	24114
2022-09-23	24137
2022-09-24	24137
2022-09-25	24137
2022-09-26	24238
2022-09-27	24363
2022-09-28	24378
2022-09-29	24419
2022-09-30	24476
2022-10-01	24476
2022-10-02	24476
2022-10-03	24479
2022-10-04	24561
2022-10-05	24566
2022-10-06	24619
2022-10-07	24638
2022-10-08	24638
2022-10-09	24638
2022-10-10	24654
2022-10-11	24699
2022-10-12	24706
2022-10-13	24727
2022-10-14	24766
2022-10-15	24766
2022-10-16	24766
2022-10-17	24786
2022-10-18	24786
2022-10-19	24911
2022-10-20	24916
2022-10-21	24924
2022-10-22	24924
2022-10-23	24924
2022-10-24	24932
2022-10-25	25006
2022-10-26	25016
2022-10-27	25017
2022-10-28	25021
2022-10-29	25021
2022-10-30	25021
2022-10-31	25025
2022-11-01	25039
2022-11-02	25039
2022-11-03	25039
2022-11-04	25070
2022-11-05	25070
2022-11-06	25070
2022-11-07	25070
2022-11-08	25097
2022-11-09	25097
2022-11-10	25097
2022-11-11	25097
2022-11-12	25097
2022-11-13	25153
2022-11-14	25153
2022-11-15	25187
2022-11-16	25187
2022-11-17	25187
2022-11-18	25199
2022-11-19	25199
2022-11-20	25199
2022-11-21	25199
2022-11-22	25233
2022-11-23	25233
2022-11-24	25233
2022-11-25	25237
2022-11-26	25237
2022-11-27	25237
2022-11-28	25237
2022-11-29	25267
2022-11-30	25267
2022-12-01	25267
2022-12-02	25273
2022-12-03	25273
2022-12-04	25273
2022-12-05	25273
2022-12-06	25295
2022-12-07	25295
2022-12-08	25295
2022-12-09	25303
2022-12-10	25303
2022-12-11	25303
2022-12-12	25303
2022-12-13	25322
2022-12-14	25322
2022-12-15	25322
2022-12-16	25328
2022-12-17	25328
2022-12-18	25328
2022-12-19	25328
2022-12-20	25421
2022-12-21	25421
2022-12-22	25421
2022-12-23	25421
2022-12-24	25421
2022-12-25	25421
2022-12-26	25421
2022-12-27	25427
2022-12-28	25427
2022-12-29	25427
2022-12-30	25427
2022-12-31	25427
2023-01-01	25427
2023-01-02	25427
2023-01-03	25458
2023-01-04	25458
2023-01-05	25458
2023-01-06	25460
2023-01-07	25460
2023-01-08	25460
2023-01-09	25460
2023-01-10	25465
2023-01-11	25465
2023-01-12	25465
2023-01-13	25473
2023-01-14	25473
2023-01-15	25473
2023-01-16	25473
2023-01-17	25497
2023-01-18	25497
2023-01-19	25497
2023-01-20	25502
2023-01-21	25502
2023-01-22	25502
2023-01-23	25502
2023-01-24	25510
2023-01-25	25510
2023-01-26	25510
2023-01-27	25525
2023-01-28	25525
2023-01-29	25525
2023-01-30	25525
2023-01-31	25545
2023-02-01	25545
2023-02-02	25545
2023-02-03	25546
2023-02-04	25546
2023-02-05	25546
2023-02-06	25546
2023-02-07	25551
2023-02-08	25551
2023-02-09	25551
2023-02-10	25553
2023-02-11	25553
2023-02-12	25553
2023-02-13	25553
2023-02-14	25558
2023-02-15	25558
2023-02-16	25558
2023-02-17	25559
2023-02-18	25559
2023-02-19	25559
2023-02-20	25559
2023-02-21	25564
2023-02-22	25564
2023-02-23	25564
2023-02-24	25564
2023-02-25	25564
2023-02-26	25564
2023-02-27	25564
2023-02-28	25564
2023-03-01	25564
2023-03-02	25564
2023-03-03	25564
2023-03-04	25567
2023-03-05	25567
2023-03-06	25567
2023-03-07	25570
2023-03-08	25570
2023-03-09	25570
2023-03-10	25570
2023-03-11	25570
2023-03-12	25570
2023-03-13	25570
2023-03-14	25573
2023-03-15	25573
2023-03-16	25573
2023-03-17	25573
2023-03-18	25573
2023-03-19	25573
2023-03-20	25573
2023-03-21	25573
2023-03-22	25573
2023-03-23	25573
2023-03-24	25573
2023-03-25	25573
2023-03-26	25573
2023-03-27	25573
2023-03-28	25574
2023-03-29	25574
2023-03-30	25574
2023-03-31	25574
2023-04-01	25574
2023-04-02	25574
2023-04-03	25574
2023-04-04	25595
2023-04-05	25595
2023-04-06	25595
2023-04-07	25595
2023-04-08	25595
2023-04-09	25595
2023-04-10	25595
2023-04-11	25600
2023-04-12	25600
2023-04-13	25600
2023-04-14	25600
2023-04-15	25600
2023-04-16	25600
2023-04-17	25600
2023-04-18	25601
2023-04-19	25601
2023-04-20	25601
2023-04-21	25601
2023-04-22	25601
2023-04-23	25601
2023-04-24	25602
2023-04-25	25602
2023-04-26	25602
2023-04-27	25602
2023-04-28	25602
2023-04-29	25602
2023-04-30	25602

## Sheet: North America
date	total_cases
2022-06-03	77
2022-06-04	99
2022-06-05	103
2022-06-06	103
2022-06-07	103
2022-06-08	114
2022-06-09	139
2022-06-10	151
2022-06-11	162
2022-06-12	162
2022-06-13	165
2022-06-14	179
2022-06-15	223
2022-06-16	235
2022-06-17	258
2022-06-18	278
2022-06-19	300
2022-06-20	301
2022-06-21	301
2022-06-22	304
2022-06-23	364
2022-06-24	408
2022-06-25	421
2022-06-26	445
2022-06-27	450
2022-06-28	453
2022-06-29	535
2022-06-30	600
2022-07-01	655
2022-07-02	708
2022-07-03	712
2022-07-04	712
2022-07-05	789
2022-07-06	848
2022-07-07	949
2022-07-08	1007
2022-07-09	1109
2022-07-10	1109
2022-07-11	1114
2022-07-12	1182
2022-07-13	1385
2022-07-14	1449
2022-07-15	1588
2022-07-16	2053
2022-07-17	2055
2022-07-18	2061
2022-07-19	2410
2022-07-20	2631
2022-07-21	2771
2022-07-22	3003
2022-07-23	3338
2022-07-24	3343
2022-07-25	3343
2022-07-26	3645
2022-07-27	4305
2022-07-28	4411
2022-07-29	5475
2022-07-30	5785
2022-07-31	5785
2022-08-01	5785
2022-08-02	6071
2022-08-03	6752
2022-08-04	7325
2022-08-05	7617
2022-08-06	8171
2022-08-07	8599
2022-08-08	8599
2022-08-09	8612
2022-08-10	10094
2022-08-11	10672
2022-08-12	11578
2022-08-13	11999
2022-08-14	12000
2022-08-15	12001
2022-08-16	12414
2022-08-17	13305
2022-08-18	14171
2022-08-19	14912
2022-08-20	15569
2022-08-21	15572
2022-08-22	15572
2022-08-23	15574
2022-08-24	17026
2022-08-25	17588
2022-08-26	18225
2022-08-27	18712
2022-08-28	18712
2022-08-29	18712
2022-08-30	19091
2022-08-31	19881
2022-09-01	20198
2022-09-02	20796
2022-09-03	21315
2022-09-04	21315
2022-09-05	21315
2022-09-06	21817
2022-09-07	21832
2022-09-08	22907
2022-09-09	23575
2022-09-10	23812
2022-09-11	23828
2022-09-12	23828
2022-09-13	23831
2022-09-14	24176
2022-09-15	25107
2022-09-16	25254
2022-09-17	25622
2022-09-18	25622
2022-09-19	25622
2022-09-20	26007
2022-09-21	27031
2022-09-22	27059
2022-09-23	27219
2022-09-24	27438
2022-09-25	27438
2022-09-26	27438
2022-09-27	28031
2022-09-28	28472
2022-09-29	28651
2022-09-30	28755
2022-10-01	28762
2022-10-02	28762
2022-10-03	28764
2022-10-04	29015
2022-10-05	30078
2022-10-06	30081
2022-10-07	30114
2022-10-08	30119
2022-10-09	30119
2022-10-10	30123
2022-10-11	30124
2022-10-12	30327
2022-10-13	30749
2022-10-14	30823
2022-10-15	31055
2022-10-16	31055
2022-10-17	31055
2022-10-18	31063
2022-10-19	31625
2022-10-20	31707
2022-10-21	31710
2022-10-22	31985
2022-10-23	31985
2022-10-24	31985
2022-10-25	31990
2022-10-26	32300
2022-10-27	32357
2022-10-28	32541
2022-10-29	32542
2022-10-30	32542
2022-10-31	32542
2022-11-01	32617
2022-11-02	32831
2022-11-03	33082
2022-11-04	33084
2022-11-05	33198
2022-11-06	33198
2022-11-07	33198
2022-11-08	33315
2022-11-09	33340
2022-11-10	33515
2022-11-11	33601
2022-11-12	33601
2022-11-13	33601
2022-11-14	33601
2022-11-15	33668
2022-11-16	33889
2022-11-17	33965
2022-11-18	33967
2022-11-19	34052
2022-11-20	34055
2022-11-21	34055
2022-11-22	34097
2022-11-23	34127
2022-11-24	34314
2022-11-25	34316
2022-11-26	34316
2022-11-27	34316
2022-11-28	34316
2022-11-29	34372
2022-11-30	34518
2022-12-01	34539
2022-12-02	34589
2022-12-03	34852
2022-12-04	34852
2022-12-05	34852
2022-12-06	34857
2022-12-07	34882
2022-12-08	35056
2022-12-09	35056
2022-12-10	35062
2022-12-11	35062
2022-12-12	35062
2022-12-13	35086
2022-12-14	35151
2022-12-15	35152
2022-12-16	35155
2022-12-17	35155
2022-12-18	35155
2022-12-19	35155
2022-12-20	35155
2022-12-21	35194
2022-12-22	35206
2022-12-23	35232
2022-12-24	35245
2022-12-25	35245
2022-12-26	35245
2022-12-27	35262
2022-12-28	35278
2022-12-29	35406
2022-12-30	35455
2022-12-31	35488
2023-01-01	35488
2023-01-02	35488
2023-01-03	35489
2023-01-04	35522
2023-01-05	35613
2023-01-06	35631
2023-01-07	35640
2023-01-08	35640
2023-01-09	35640
2023-01-10	35640
2023-01-11	35690
2023-01-12	35750
2023-01-13	35777
2023-01-14	35782
2023-01-15	35782
2023-01-16	35782
2023-01-17	35799
2023-01-18	35823
2023-01-19	35844
2023-01-20	35864
2023-01-21	35934
2023-01-22	35934
2023-01-23	35934
2023-01-24	35940
2023-01-25	35945
2023-01-26	36085
2023-01-27	36096
2023-01-28	36100
2023-01-29	36126
2023-01-30	36126
2023-01-31	36127
2023-02-01	36147
2023-02-02	36147
2023-02-03	36167
2023-02-04	36189
2023-02-05	36189
2023-02-06	36189
2023-02-07	36192
2023-02-08	36218
2023-02-09	36278
2023-02-10	36280
2023-02-11	36306
2023-02-12	36316
2023-02-13	36316
2023-02-14	36316
2023-02-15	36316
2023-02-16	36316
2023-02-17	36377
2023-02-18	36378
2023-02-19	36378
2023-02-20	36378
2023-02-21	36378
2023-02-22	36378
2023-02-23	36438
2023-02-24	36446
2023-02-25	36482
2023-02-26	36482
2023-02-27	36482
2023-02-28	36510
2023-03-01	36515
2023-03-02	36515
2023-03-03	36525
2023-03-04	36549
2023-03-05	36552
2023-03-06	36552
2023-03-07	36555
2023-03-08	36559
2023-03-09	36559
2023-03-10	36620
2023-03-11	36637
2023-03-12	36637
2023-03-13	36637
2023-03-14	36637
2023-03-15	36647
2023-03-16	36651
2023-03-17	36663
2023-03-18	36690
2023-03-19	36690
2023-03-20	36690
2023-03-21	36691
2023-03-22	36698
2023-03-23	36710
2023-03-24	36710
2023-03-25	36717
2023-03-26	36725
2023-03-27	36725
2023-03-28	36725
2023-03-29	36739
2023-03-30	36739
2023-03-31	36753
2023-04-01	36787
2023-04-02	36787
2023-04-03	36787
2023-04-04	36789
2023-04-05	36796
2023-04-06	36815
2023-04-07	36824
2023-04-08	36824
2023-04-09	36824
2023-04-10	36824
2023-04-11	36824
2023-04-12	36869
2023-04-13	36869
2023-04-14	36876
2023-04-15	36882
2023-04-16	36882
2023-04-17	36882
2023-04-18	36882
2023-04-19	36884
2023-04-20	36893
2023-04-21	36893
2023-04-22	36903
2023-04-23	36904
2023-04-24	36904
2023-04-25	36904
2023-04-26	36904
2023-04-27	36904
2023-04-28	36910
2023-04-29	36910
2023-04-30	36910

## Sheet: South America
date	total_cases
2022-06-03	2
2022-06-04	2
2022-06-05	2
2022-06-06	2
2022-06-07	2
2022-06-08	2
2022-06-09	2
2022-06-10	3
2022-06-11	3
2022-06-12	4
2022-06-13	5
2022-06-14	6
2022-06-15	7
2022-06-16	9
2022-06-17	10
2022-06-18	12
2022-06-19	12
2022-06-20	13
2022-06-21	13
2022-06-22	15
2022-06-23	18
2022-06-24	19
2022-06-25	28
2022-06-26	30
2022-06-27	31
2022-06-28	35
2022-06-29	37
2022-06-30	53
2022-07-01	57
2022-07-02	77
2022-07-03	84
2022-07-04	96
2022-07-05	113
2022-07-06	114
2022-07-07	142
2022-07-08	178
2022-07-09	250
2022-07-10	250
2022-07-11	266
2022-07-12	278
2022-07-13	279
2022-07-14	301
2022-07-15	393
2022-07-16	403
2022-07-17	477
2022-07-18	477
2022-07-19	507
2022-07-20	525
2022-07-21	545
2022-07-22	769
2022-07-23	786
2022-07-24	789
2022-07-25	789
2022-07-26	974
2022-07-27	979
2022-07-28	1001
2022-07-29	1310
2022-07-30	1338
2022-07-31	1339
2022-08-01	1344
2022-08-02	1772
2022-08-03	1892
2022-08-04	1927
2022-08-05	1945
2022-08-06	2195
2022-08-07	2216
2022-08-08	2217
2022-08-09	2837
2022-08-10	3041
2022-08-11	3237
2022-08-12	3349
2022-08-13	3527
2022-08-14	3542
2022-08-15	3835
2022-08-16	4022
2022-08-17	4204
2022-08-18	4490
2022-08-19	4693
2022-08-20	4871
2022-08-21	4889
2022-08-22	4889
2022-08-23	5548
2022-08-24	5721
2022-08-25	5893
2022-08-26	5951
2022-08-27	6290
2022-08-28	6555
2022-08-29	6555
2022-08-30	6799
2022-08-31	7349
2022-09-01	7607
2022-09-02	7843
2022-09-03	8025
2022-09-04	8025
2022-09-05	8025
2022-09-06	8424
2022-09-07	8960
2022-09-08	9173
2022-09-09	9304
2022-09-10	9352
2022-09-11	9597
2022-09-12	9659
2022-09-13	9804
2022-09-14	10260
2022-09-15	10495
2022-09-16	10838
2022-09-17	11164
2022-09-18	11324
2022-09-19	11386
2022-09-20	11439
2022-09-21	12012
2022-09-22	12299
2022-09-23	12480
2022-09-24	12703
2022-09-25	12821
2022-09-26	12848
2022-09-27	12998
2022-09-28	13496
2022-09-29	13642
2022-09-30	13807
2022-10-01	13975
2022-10-02	14040
2022-10-03	14040
2022-10-04	14168
2022-10-05	14750
2022-10-06	14933
2022-10-07	15077
2022-10-08	15144
2022-10-09	15214
2022-10-10	15214
2022-10-11	15214
2022-10-12	15876
2022-10-13	16039
2022-10-14	16064
2022-10-15	16162
2022-10-16	16196
2022-10-17	16196
2022-10-18	16248
2022-10-19	16833
2022-10-20	16914
2022-10-21	16997
2022-10-22	17058
2022-10-23	17242
2022-10-24	17242
2022-10-25	17300
2022-10-26	17636
2022-10-27	17677
2022-10-28	17702
2022-10-29	17844
2022-10-30	17865
2022-10-31	17879
2022-11-01	17941
2022-11-02	18211
2022-11-03	18258
2022-11-04	18437
2022-11-05	18476
2022-11-06	18476
2022-11-07	18486
2022-11-08	18627
2022-11-09	18914
2022-11-10	18982
2022-11-11	19057
2022-11-12	19080
2022-11-13	19098
2022-11-14	19098
2022-11-15	19209
2022-11-16	19359
2022-11-17	19490
2022-11-18	19511
2022-11-19	19629
2022-11-20	19685
2022-11-21	19685
2022-11-22	19735
2022-11-23	19917
2022-11-24	19965
2022-11-25	19995
2022-11-26	19995
2022-11-27	19995
2022-11-28	19995
2022-11-29	20122
2022-11-30	20233
2022-12-01	20242
2022-12-02	20313
2022-12-03	20369
2022-12-04	20382
2022-12-05	20382
2022-12-06	20382
2022-12-07	20443
2022-12-08	20577
2022-12-09	20641
2022-12-10	20662
2022-12-11	20662
2022-12-12	20662
2022-12-13	20691
2022-12-14	20722
2022-12-15	20753
2022-12-16	20770
2022-12-17	20805
2022-12-18	20810
2022-12-19	20810
2022-12-20	20854
2022-12-21	20979
2022-12-22	20999
2022-12-23	21029
2022-12-24	21086
2022-12-25	21086
2022-12-26	21086
2022-12-27	21086
2022-12-28	21228
2022-12-29	21233
2022-12-30	21241
2022-12-31	21350
2023-01-01	21353
2023-01-02	21357
2023-01-03	21400
2023-01-04	21405
2023-01-05	21439
2023-01-06	21481
2023-01-07	21495
2023-01-08	21511
2023-01-09	21511
2023-01-10	21558
2023-01-11	21576
2023-01-12	21590
2023-01-13	21619
2023-01-14	21626
2023-01-15	21626
2023-01-16	21626
2023-01-17	21668
2023-01-18	21723
2023-01-19	21734
2023-01-20	21734
2023-01-21	21750
2023-01-22	21750
2023-01-23	21750
2023-01-24	21787
2023-01-25	21804
2023-01-26	21824
2023-01-27	21828
2023-01-28	21847
2023-01-29	21847
2023-01-30	21847
2023-01-31	21864
2023-02-01	21896
2023-02-02	21897
2023-02-03	21898
2023-02-04	21911
2023-02-05	21911
2023-02-06	21911
2023-02-07	21924
2023-02-08	21952
2023-02-09	21952
2023-02-10	21963
2023-02-11	22017
2023-02-12	22017
2023-02-13	22017
2023-02-14	22032
2023-02-15	22054
2023-02-16	22058
2023-02-17	22058
2023-02-18	22059
2023-02-19	22059
2023-02-20	22059
2023-02-21	22059
2023-02-22	22085
2023-02-23	22096
2023-02-24	22096
2023-02-25	22098
2023-02-26	22098
2023-02-27	22119
2023-02-28	22128
2023-03-01	22141
2023-03-02	22141
2023-03-03	22150
2023-03-04	22154
2023-03-05	22170
2023-03-06	22170
2023-03-07	22177
2023-03-08	22191
2023-03-09	22191
2023-03-10	22191
2023-03-11	22208
2023-03-12	22208
2023-03-13	22208
2023-03-14	22227
2023-03-15	22229
2023-03-16	22236
2023-03-17	22236
2023-03-18	22236
2023-03-19	22236
2023-03-20	22236
2023-03-21	22239
2023-03-22	22240
2023-03-23	22245
2023-03-24	22255
2023-03-25	22255
2023-03-26	22267
2023-03-27	22267
2023-03-28	22268
2023-03-29	22272
2023-03-30	22272
2023-03-31	22272
2023-04-01	22277
2023-04-02	22277
2023-04-03	22280
2023-04-04	22281
2023-04-05	22281
2023-04-06	22281
2023-04-07	22281
2023-04-08	22285
2023-04-09	22285
2023-04-10	22285
2023-04-11	22302
2023-04-12	22302
2023-04-13	22302
2023-04-14	22302
2023-04-15	22308
2023-04-16	22308
2023-04-17	22308
2023-04-18	22313
2023-04-19	22314
2023-04-20	22314
2023-04-21	22318
2023-04-22	22318
2023-04-23	22318
2023-04-24	22318
2023-04-25	22318
2023-04-26	22318
2023-04-27	22318
2023-04-28	22318
2023-04-29	22318
2023-04-30	22329
